# Supplementary material for: Vibration Perception Threshold as a Method for Detecting Diabetic Peripheral Neuropathy: A Systematic Review of Measurement Characteristics
Source: Diagnostics (Basel). 2026 Jan 9;16(2):217. doi: 10.3390/diagnostics16020217 (PMC12839646; doi:10.3390/diagnostics16020217)
Supplement: Supplementary file 1 [file diagnostics-16-00217-s001.zip]

Archive with 1 entries (1 files):
- diagnostics-4086340-supplementary.pdf
